# Supplementary material for: Preclinical Evaluation of a Radiolabeled Anti-PSMA Dimeric Aptamer in a Murine Model of Human Prostate Cancer
Source: Molecules. 2026 Jan 31;31(3):493. doi: 10.3390/molecules31030493 (PMC12899641; doi:10.3390/molecules31030493)
Supplement: Supplementary file 1 [file molecules-31-00493-s001.zip]

Archive with 1 entries (1 files):
- molecules-4094565-supplementary.pdf
